# Supplementary material for: Longevity Code: Lipidome Associations and Mediated Metabolite Effects
Source: Brain Behav. 2025 Nov 11;15(11):e70937. doi: 10.1002/brb3.70937 (PMC12611319; doi:10.1002/brb3.70937)
Supplement: Supplementary file 4 — Supporting Tables: brb370937‐sup‐0004‐TableS1‐S3.xlsx [file BRB3-15-e70937-s003.xlsx]

## Sheet: Supplementary Table S1
Supplementary Table S1.1 Information of identified SNPs in exposure (Sterol ester (27:1/18:3) levels) and outcomes (EDTA levels).
	Exposure (Sterol ester (27:1/18:3) levels)						Outcome (EDTA levels)
SNP	EA	OA	β	SE	p value		Samplesize	β	SE	p value
rs113130033	G	A	-0.216897	0.0409546	1.18344e-07		8239	0.0500612	0.0340501	0.141502
rs11591147	T	G	-0.224926	0.046672	1.44069e-06		8239	-0.0366807	0.0559296	0.511929
rs1260326	C	T	-0.105379	0.0174533	1.56259e-09		8239	0.00295816	0.0152681	0.846374
rs13172653	G	A	0.0950575	0.0202146	2.57098e-06		8239	-0.00877861	0.0188185	0.640867
rs146997505	G	A	0.2969	0.0662089	7.31566e-06		8239	-0.0310269	0.0451532	0.49199
rs174584	A	G	-0.183231	0.0169196	2.49483e-27		8239	0.0348148	0.0157188	0.0267704
rs1800961	T	C	-0.239553	0.0372191	1.22427e-10		8239	0.018192	0.0432773	0.674224
rs182611493	G	A	-0.282368	0.0377678	7.63736e-14		8239	-0.0640954	0.0741321	0.387252
rs1980102	A	C	0.0811141	0.0171434	2.2286e-06		8239	-0.016775	0.0156272	0.283069
rs2255531	A	G	0.0933972	0.0170246	4.11104e-08		8239	0.0157467	0.0157905	0.318654
rs319552	C	G	0.0852029	0.019253	9.62481e-06		8239	0.0115963	0.0173918	0.504921
rs34500711	T	C	0.209548	0.0436213	1.55682e-06		8239	0.0306253	0.0364962	0.401393
rs58542926	T	C	-0.168598	0.0344486	9.87113e-07		8239	0.0193718	0.0285333	0.49719
rs62294915	C	T	0.187689	0.0422367	8.84076e-06		8239	-0.0450082	0.0447081	0.314073
rs7355269	C	T	0.258947	0.0528793	9.73383e-07		8239	-0.0764874	0.0508285	0.132372
rs7412	T	C	-0.190996	0.0372748	2.99124e-07		8239	-0.00473634	0.0270377	0.860942
rs7957655	A	G	-0.0849482	0.0167251	3.79258e-07		8239	0.0327634	0.0151066	0.0300969
SNP, single nucleotide polymorphism; EA, effect allele; OA, other allele; SE, standard errors.
Supplementary Table S1.2 Information of identified SNPs in exposure (Phosphatidylcholine (O-16:0_18:2) levels) and outcomes (EDTA levels).
	Exposure (Phosphatidylcholine (O-16:0_18:2) levels)						Outcome (EDTA levels)
SNP	EA	OA	β	SE	p value		Samplesize	β	SE	p value
rs11777584	T	C	-0.0773671	0.0174986	9.94758e-06		8239	-0.009619	0.0168205	0.567415
rs11918522	A	G	0.105823	0.0229579	4.10368e-06		8239	0.0254126	0.0193917	0.190031
rs11936543	G	A	-0.126055	0.0283641	8.94957e-06		8239	-0.062329	0.0430674	0.147829
rs140661870	T	C	-0.320837	0.0701286	4.8381e-06		8239	0.0532286	0.0486446	0.273852
rs1532085	G	A	-0.0860138	0.0168499	3.39534e-07		8239	-0.011659	0.0155044	0.452062
rs17086339	C	G	-0.116679	0.0248344	2.67209e-06		8239	-0.0312269	0.0288668	0.279361
rs17231506	T	C	0.121663	0.0185687	6.06208e-11		8239	0.0404292	0.0158962	0.0109803
rs174574	C	A	-0.181467	0.0169538	1.54699e-26		8239	-0.0333684	0.0157263	0.033853
rs2537611	T	C	0.0777006	0.017267	6.8989e-06		8239	0.00666542	0.0163232	0.683024
rs4579316	C	T	-0.107562	0.0224343	1.66198e-06		8239	-0.0283214	0.0203743	0.164513
rs6741227	T	C	0.0847624	0.0180717	2.77563e-06		8239	-0.0203393	0.0167198	0.223802
rs6764912	A	G	-0.133703	0.029683	6.75806e-06		8239	-0.0444644	0.0303973	0.14353
rs75804573	A	G	0.108886	0.0237251	4.51809e-06		8239	0.00666149	0.0247114	0.78749
rs75863117	A	G	-0.131731	0.0296256	8.85302e-06		8239	-0.0109149	0.0234582	0.641722
rs78285907	T	A	0.131458	0.0295227	8.60494e-06		8239	0.0161222	0.0262095	0.538472
rs79195215	G	C	-0.237416	0.0536613	9.81369e-06		8239	0.0172707	0.0366834	0.63778
SNP, single nucleotide polymorphism; EA, effect allele; OA, other allele; SE, standard errors.
Supplementary Table S1.3 Information of identified SNPs in exposure (Triacylglycerol (52:2) levels) and outcomes (EDTA levels).
	Exposure (Triacylglycerol (52:2) levels)						Outcome (EDTA levels)
SNP	EA	OA	β	SE	p value		Samplesize	β	SE	p value
rs1010313	T	C	0.0965173	0.0207677	3.41822e-06		8239	0.0225068	0.0235116	0.338435
rs10147474	G	A	-0.216254	0.0446704	1.31727e-06		8239	-0.00131658	0.0394378	0.973369
rs10169217	G	A	-0.084128	0.0178815	2.5876e-06		8239	-0.0076142	0.0163528	0.641487
rs1042034	T	C	0.0902757	0.0186257	1.279e-06		8239	0.00970831	0.0184816	0.599378
rs11017845	C	T	-0.17557	0.0396492	9.64523e-06		8239	0.00542031	0.0343848	0.874743
rs112122274	G	A	-0.239151	0.0485263	8.47439e-07		8239	-0.0389957	0.0356194	0.273609
rs1260326	C	T	-0.121972	0.0174249	2.78913e-12		8239	0.00295816	0.0152681	0.846374
rs144241030	T	C	0.14987	0.0321798	3.25968e-06		8239	0.0253671	0.0359776	0.480761
rs147987331	A	T	-0.261036	0.0565377	3.95841e-06		8239	0.0939304	0.0509081	0.0650235
rs150741556	A	G	0.237833	0.0523497	5.63341e-06		8239	0.0785131	0.074993	0.295128
rs15285	T	C	-0.106116	0.0189299	2.14783e-08		8239	0.0318219	0.0164746	0.0534118
rs2980888	C	T	-0.0869602	0.0190914	5.32367e-06		8239	0.0232321	0.0161486	0.150252
rs34621709	A	C	0.10783	0.0215664	5.86703e-07		8239	-0.0163721	0.0199853	0.412668
rs35162925	CA	C	-0.256761	0.0563323	5.2419e-06		8239	0.186329	0.0668036	0.0052838
rs35332062	A	G	-0.140787	0.0253953	3.06085e-08		8239	0.018805	0.0228336	0.410185
rs3770813	T	G	-0.236525	0.0509247	3.46541e-06		8239	0.0963305	0.0686439	0.160516
rs501474	G	A	0.0743921	0.0167262	8.80864e-06		8239	-0.00673332	0.0157824	0.669646
rs62291572	T	C	0.095411	0.0210478	5.90382e-06		8239	-0.0199264	0.0176783	0.259672
rs72753379	T	C	0.205885	0.0446522	4.07798e-06		8239	-0.134921	0.0613648	0.0279017
rs76950187	G	A	0.153932	0.032004	1.54066e-06		8239	-0.0139984	0.0370615	0.705649
rs78275146	T	C	0.349563	0.0752924	3.49389e-06		8239	-0.0406248	0.0686836	0.5542
rs964184	C	G	-0.248032	0.0230353	7.82786e-27		8239	0.044376	0.022173	0.0453551
SNP, single nucleotide polymorphism; EA, effect allele; OA, other allele; SE, standard errors.
Supplementary Table S1.4 Information of identified SNPs in exposure (Triacylglycerol (54:5) levels) and outcomes (1-arachidonoyl-gpc (20:4n6) levels).
	Exposure (Triacylglycerol (54:5) levels)						Outcome (1-arachidonoyl-gpc (20:4n6) levels)
SNP	EA	OA	β	SE	p value		Samplesize	β	SE	p value
rs10105606	A	C	-0.115785	0.0185403	4.47217e-10		8267	-0.00599492	0.0164029	0.714753
rs1042034	T	C	0.0920724	0.0186452	8.04745e-07		8267	0.0421723	0.0189229	0.0258379
rs10773708	A	G	-0.0871492	0.0180616	1.42761e-06		8267	0.0134217	0.0169185	0.427595
rs12365864	G	A	0.112574	0.0226599	6.91616e-07		8267	0.0407189	0.0186915	0.0293712
rs1260326	C	T	-0.121773	0.0174496	3.24304e-12		8267	-0.021992	0.0156458	0.159839
rs13178172	G	A	0.0902685	0.0187597	1.52532e-06		8267	0.00795637	0.0165887	0.631495
rs13246993	A	G	-0.12236	0.0254615	1.57246e-06		8267	-0.057303	0.0232641	0.0137721
rs137871178	C	T	0.297938	0.0661012	6.66564e-06		8267	0.0609136	0.0756014	0.420404
rs139245678	T	C	-0.229748	0.0513857	7.89517e-06		8267	0.00638701	0.0463154	0.890318
rs144072769	C	T	0.164425	0.0336223	1.02778e-06		8267	-0.052008	0.105505	0.622052
rs147151674	T	A	0.3569	0.0785408	5.60611e-06		8267	0.0809063	0.0527327	0.124963
rs17160706	C	A	0.0968038	0.0216637	8.0011e-06		8267	0.0145891	0.0205003	0.47668
rs17596144	T	C	0.13011	0.0234147	2.84378e-08		8267	0.0149366	0.0212433	0.48198
rs2352723	C	T	-0.0970303	0.0195896	7.46029e-07		8267	-0.00819849	0.0200093	0.682001
rs301555	G	A	0.0787528	0.0177236	8.98256e-06		8267	0.0352921	0.0170484	0.0384418
rs351596	T	C	-0.252483	0.0556941	5.89493e-06		8267	-0.0154525	0.036174	0.669254
rs438811	T	C	0.0921437	0.0195861	2.59031e-06		8267	0.0161073	0.0183922	0.381158
rs56051325	G	A	0.0912578	0.0184955	8.23125e-07		8267	-0.0296864	0.0174737	0.0893347
rs59017319	A	G	0.18683	0.0405732	4.19647e-06		8267	-0.031341	0.0665345	0.637606
rs664178	G	A	-0.0761231	0.0171091	8.74164e-06		8267	0.0169443	0.0162691	0.297642
rs72671922	G	A	-0.149503	0.0337499	9.56922e-06		8267	-0.0270724	0.0593036	0.648027
rs74994260	G	C	0.190572	0.0393184	1.27836e-06		8267	0.00266994	0.0317992	0.933086
rs79380657	A	G	-0.261224	0.0576549	5.96709e-06		8267	-0.0578065	0.0728037	0.427192
rs9578336	G	C	0.0971726	0.0216774	7.48131e-06		8267	0.00536749	0.0252036	0.831354
rs964184	C	G	-0.267635	0.0230041	5.21734e-31		8267	-0.0287359	0.0227304	0.206155
SNP, single nucleotide polymorphism; EA, effect allele; OA, other allele; SE, standard errors.
Supplementary Table S1.5 Information of identified SNPs in exposure (EDTA levels) and outcomes (longevity(90th)).
	Exposure (EDTA levels)						Outcome (longevity(90th))
SNP	EA	OA	β	SE	p value		Case	Control	β	SE	p value
rs10459865	C	T	0.105994	0.0236672	7.51556e-06		11262	25483	-0.003	0.0303	0.9223
rs10512739	G	A	-0.113507	0.0256877	9.92862e-06		11262	25483	-0.0009	0.0353	0.9804
rs116301309	A	C	-0.315234	0.0672785	2.79271e-06		11262	25483	-0.2531	0.1183	0.03236
rs11688483	G	A	-0.0751194	0.0163022	4.06695e-06		11262	25483	-0.04	0.0212	0.05938
rs117358502	A	G	0.193608	0.0424643	5.13223e-06		11262	25483	-0.0767	0.0541	0.1566
rs12831673	A	G	0.155271	0.0325321	1.8163e-06		11262	25483	0.0454	0.047	0.3344
rs183037566	A	G	0.352731	0.0751141	2.65388e-06		11262	25483	0.2041	0.1288	0.1129
rs2435388	G	A	-0.0823434	0.0178025	3.73883e-06		11262	25483	-0.0118	0.0226	0.6
rs34922061	A	C	0.0893043	0.0197543	6.1618e-06		11262	25483	0.0276	0.0276	0.3172
rs57900160	G	C	-0.0804207	0.0172759	3.23875e-06		11262	25483	-0.0154	0.0215	0.4721
rs62577978	A	G	-0.0981073	0.0218942	7.43023e-06		11262	25483	0.0039	0.0294	0.8941
rs73212280	G	A	0.118902	0.0232367	3.10445e-07		11262	25483	0.0563	0.0542	0.2983
rs77657639	C	A	0.123886	0.0277549	8.06068e-06		11262	25483	0.0655	0.0394	0.09656
rs79242179	A	G	-0.329439	0.0689279	1.75756e-06		11262	25483	-0.0871	0.0968	0.368
rs9784059	T	C	-0.148526	0.0325498	5.04212e-06		11262	25483	-0.0315	0.0455	0.4878
SNP, single nucleotide polymorphism; EA, effect allele; OA, other allele; SE, standard errors.
Supplementary Table S1.6 Information of identified SNPs in exposure (1-arachidonoyl-gpc (20:4n6) levels) and outcomes (longevity(90th)).
	Exposure (1-arachidonoyl-gpc (20:4n6) levels)						Outcome (longevity(90th))
SNP	EA	OA	β	SE	p value		Case	Control	β	SE	p value
rs102275	C	T	-0.562555	0.0149199	1e-200		11262	25483	0.0334	0.0201	0.09615
rs11036860	G	A	-0.259724	0.0561111	3.67894e-06		11262	25483	-0.0267	0.0593	0.6526
rs115677056	G	A	-0.216222	0.0482128	7.30031e-06		11262	25483	0.1442	0.0926	0.1194
rs11651313	C	T	-0.115453	0.0258885	8.20953e-06		11262	25483	-0.0045	0.0328	0.8909
rs116881210	T	A	0.234399	0.0520815	6.77581e-06		11262	25483	-0.1424	0.0902	0.1144
rs11773889	T	C	-0.0843212	0.0185826	5.68864e-06		11262	25483	0.0168	0.0236	0.4752
rs1219550	C	T	-0.117372	0.0206163	1.24723e-08		11262	25483	-0.0298	0.025	0.2325
rs12271414	C	G	-0.0981658	0.0198008	7.13446e-07		11262	25483	-0.0336	0.0258	0.1931
rs12446329	T	C	0.206003	0.0441893	3.13393e-06		11262	25483	-0.047	0.0538	0.3828
rs12672599	T	C	0.0891403	0.0189982	2.70494e-06		11262	25483	0.0023	0.0247	0.925
rs12937489	T	C	-0.0873811	0.0193536	6.33195e-06		11262	25483	0.0234	0.0241	0.3313
rs12946063	C	T	-0.0790675	0.0155854	3.91207e-07		11262	25483	0.0209	0.0201	0.2985
rs138002285	T	G	-0.296124	0.0632239	2.81695e-06		11262	25483	0.1257	0.1276	0.3244
rs1759304	C	T	0.0691887	0.0155941	9.1286e-06		11262	25483	-0.018	0.0191	0.3441
rs2883070	C	T	0.0837746	0.0179331	2.9902e-06		11262	25483	-0.0081	0.0239	0.7342
rs2954021	G	A	-0.0891919	0.0153807	6.6734e-09		11262	25483	0.058	0.0191	0.002342
rs4500751	T	C	-0.119795	0.0164555	3.34003e-13		11262	25483	0.0437	0.0211	0.03793
rs4634608	C	T	-0.0697081	0.0155127	7.00197e-06		11262	25483	-0.0181	0.0196	0.3552
rs4816180	T	C	0.0753398	0.0167787	7.11575e-06		11262	25483	-0.0117	0.0223	0.5998
rs58542926	T	C	-0.15957	0.0292592	4.93401e-08		11262	25483	-0.0063	0.0376	0.8678
rs61781291	A	T	0.0836417	0.0177146	2.33953e-06		11262	25483	-0.0588	0.023	0.01067
rs62343171	T	C	-0.130662	0.0287732	5.59617e-06		11262	25483	0.0442	0.0349	0.2057
rs72871796	G	A	-0.263905	0.0592183	8.33145e-06		11262	25483	0.034	0.0947	0.7192
rs73067080	C	T	0.0994238	0.0205219	1.26762e-06		11262	25483	0.0092	0.0258	0.7216
rs79564235	C	T	0.234166	0.0508779	4.17438e-06		11262	25483	-0.0476	0.0618	0.4408
rs9610183	C	G	-0.144929	0.0325517	8.49609e-06		11262	25483	-0.032	0.0539	0.5528
SNP, single nucleotide polymorphism; EA, effect allele; OA, other allele; SE, standard errors.
Supplementary Table S1.7 Information of identified SNPs in exposure (Sterol ester (27:1/18:3) levels) and outcomes (longevity(90th)).
	Exposure (Sterol ester (27:1/18:3) levels)						Outcome (longevity(90th))
SNP	EA	OA	β	SE	p value		Case	Control	β	SE	p value
rs113130033	G	A	-0.216897	0.0409546	1.21739e-07		11262	25483	-0.0592	0.055	0.2821
rs11591147	T	G	-0.224926	0.046672	1.46901e-06		11262	25483	0.1501	0.1104	0.1738
rs1260326	C	T	-0.105379	0.0174533	1.6383e-09		11262	25483	0.0285	0.0195	0.1445
rs13172653	G	A	0.0950575	0.0202146	2.6176e-06		11262	25483	0.0185	0.0277	0.505
rs146997505	G	A	0.2969	0.0662089	7.42405e-06		11262	25483	-0.0196	0.0616	0.7499
rs174584	A	G	-0.183231	0.0169196	4.0219e-27		11262	25483	0.0325	0.0204	0.1103
rs1800961	T	C	-0.239553	0.0372191	1.30139e-10		11262	25483	0.1268	0.0552	0.0217
rs1980102	A	C	0.0811141	0.0171434	2.26973e-06		11262	25483	-0.0177	0.0199	0.374
rs2255531	A	G	0.0933972	0.0170246	4.24659e-08		11262	25483	-0.0424	0.02	0.03408
rs319552	C	G	0.0852029	0.019253	9.75815e-06		11262	25483	0.0153	0.0253	0.5467
rs34500711	T	C	0.209548	0.0436213	1.58725e-06		11262	25483	0.0046	0.0572	0.936
rs58542926	T	C	-0.168598	0.0344486	1.00782e-06		11262	25483	-0.0063	0.0376	0.8678
rs7355269	C	T	0.258947	0.0528793	9.93232e-07		11262	25483	-0.0955	0.0671	0.1545
rs7957655	A	G	-0.0849482	0.0167251	3.8847e-07		11262	25483	-0.0067	0.0196	0.734
SNP, single nucleotide polymorphism; EA, effect allele; OA, other allele; SE, standard errors.
Supplementary Table S1.8 Information of identified SNPs in exposure (Phosphatidylcholine (O-16:0_18:2) levels) and outcomes (longevity(90th)).
	Exposure (Phosphatidylcholine (O-16:0_18:2) levels)						Outcome (longevity(90th))
SNP	EA	OA	β	SE	p value		Case	Control	β	SE	p value
rs11777584	T	C	-0.0773671	0.0174986	9.94758e-06		11262	25483	-0.0085	0.0217	0.6968
rs11918522	A	G	0.105823	0.0229579	4.10368e-06		11262	25483	-0.0157	0.0252	0.5351
rs11936543	G	A	-0.126055	0.0283641	8.94957e-06		11262	25483	-0.0277	0.0755	0.7137
rs140661870	T	C	-0.320837	0.0701286	4.8381e-06		11262	25483	0.0298	0.0882	0.735
rs1532085	G	A	-0.0860138	0.0168499	3.39534e-07		11262	25483	-0.032	0.0198	0.1064
rs17086339	C	G	-0.116679	0.0248344	2.67209e-06		11262	25483	-0.0266	0.0379	0.4822
rs17231506	T	C	0.121663	0.0185687	6.06208e-11		11262	25483	0.0379	0.0206	0.06597
rs174574	C	A	-0.181467	0.0169538	1.54699e-26		11262	25483	-0.0306	0.0202	0.1293
rs2537611	T	C	0.0777006	0.017267	6.8989e-06		11262	25483	0.0022	0.0207	0.9162
rs4579316	C	T	-0.107562	0.0224343	1.66198e-06		11262	25483	-0.023	0.0264	0.3841
rs6582326	T	A	-0.214037	0.0471968	5.85022e-06		11262	25483	-0.0667	0.0414	0.107
rs6741227	T	C	0.0847624	0.0180717	2.77563e-06		11262	25483	-0.0108	0.0215	0.6171
rs6764912	A	G	-0.133703	0.029683	6.75806e-06		11262	25483	-0.0108	0.0606	0.8591
rs75804573	A	G	0.108886	0.0237251	4.51809e-06		11262	25483	0.0042	0.0332	0.8998
rs75863117	A	G	-0.131731	0.0296256	8.85302e-06		11262	25483	0.0868	0.0525	0.09809
rs78285907	T	A	0.131458	0.0295227	8.60494e-06		11262	25483	0.028	0.0435	0.5196
rs79195215	G	C	-0.237416	0.0536613	9.81369e-06		11262	25483	-0.003	0.0495	0.9511
SNP, single nucleotide polymorphism; EA, effect allele; OA, other allele; SE, standard errors.
Supplementary Table S1.9 Information of identified SNPs in exposure (Triacylglycerol (52:2) levels) and outcomes (longevity(90th)).
	Exposure (Triacylglycerol (52:2) levels)						Outcome (longevity(90th))
SNP	EA	OA	β	SE	p value		Case	Control	β	SE	p value
rs1010313	T	C	0.0965173	0.0207677	3.41822e-06		11262	25483	0.0074	0.0306	0.8092
rs10147474	G	A	-0.216254	0.0446704	1.31727e-06		11262	25483	0.0555	0.0514	0.2803
rs10169217	G	A	-0.084128	0.0178815	2.5876e-06		11262	25483	0.0074	0.0208	0.7215
rs1042034	T	C	0.0902757	0.0186257	1.279e-06		11262	25483	-0.0224	0.0232	0.3346
rs11017845	C	T	-0.17557	0.0396492	9.64523e-06		11262	25483	-0.0406	0.0461	0.3786
rs1260326	C	T	-0.121972	0.0174249	2.78913e-12		11262	25483	0.0285	0.0195	0.1445
rs147987331	A	T	-0.261036	0.0565377	3.95841e-06		11262	25483	-0.0565	0.0869	0.5152
rs150741556	A	G	0.237833	0.0523497	5.63341e-06		11262	25483	-0.1228	0.0864	0.155
rs15285	T	C	-0.106116	0.0189299	2.14783e-08		11262	25483	0.0319	0.0211	0.1301
rs2980888	C	T	-0.0869602	0.0190914	5.32367e-06		11262	25483	0.0259	0.0222	0.2426
rs34621709	A	C	0.10783	0.0215664	5.86703e-07		11262	25483	-0.0101	0.026	0.699
rs35332062	A	G	-0.140787	0.0253953	3.06085e-08		11262	25483	0.0278	0.0305	0.3611
rs3770813	T	G	-0.236525	0.0509247	3.46541e-06		11262	25483	0.0606	0.1021	0.5528
rs501474	G	A	0.0743921	0.0167262	8.80864e-06		11262	25483	-0.0437	0.0199	0.02768
rs62291572	T	C	0.095411	0.0210478	5.90382e-06		11262	25483	-0.0638	0.0268	0.01726
rs72753379	T	C	0.205885	0.0446522	4.07798e-06		11262	25483	-0.1916	0.1188	0.1067
rs76950187	G	A	0.153932	0.032004	1.54066e-06		11262	25483	-0.031	0.0467	0.5076
rs78275146	T	C	0.349563	0.0752924	3.49389e-06		11262	25483	0.0132	0.1246	0.9155
rs964184	C	G	-0.248032	0.0230353	7.82786e-27		11262	25483	0.055	0.0279	0.04887
SNP, single nucleotide polymorphism; EA, effect allele; OA, other allele; SE, standard errors.
Supplementary Table S1.10 Information of identified SNPs in exposure (Triacylglycerol (54:5) levels) and outcomes (longevity(90th)).
	Exposure (Triacylglycerol (54:5) levels)						Outcome (longevity(90th))
SNP	EA	OA	β	SE	p value		Case	Control	β	SE	p value
rs10105606	A	C	-0.115785	0.0185403	4.47217e-10		11262	25483	0.0407	0.0206	0.0477
rs1042034	T	C	0.0920724	0.0186452	8.04745e-07		11262	25483	-0.0224	0.0232	0.3346
rs10773708	A	G	-0.0871492	0.0180616	1.42761e-06		11262	25483	-0.0238	0.0212	0.2609
rs12365864	G	A	0.112574	0.0226599	6.91616e-07		11262	25483	0.0142	0.0235	0.545
rs1260326	C	T	-0.121773	0.0174496	3.24304e-12		11262	25483	0.0285	0.0195	0.1445
rs13178172	G	A	0.0902685	0.0187597	1.52532e-06		11262	25483	-0.0306	0.0215	0.1544
rs13246993	A	G	-0.12236	0.0254615	1.57246e-06		11262	25483	0.0272	0.0307	0.3763
rs137871178	C	T	0.297938	0.0661012	6.66564e-06		11262	25483	-0.0584	0.0962	0.5433
rs139245678	T	C	-0.229748	0.0513857	7.89517e-06		11262	25483	-0.0568	0.0874	0.5158
rs147151674	T	A	0.3569	0.0785408	5.60611e-06		11262	25483	-0.0017	0.0846	0.9843
rs17160706	C	A	0.0968038	0.0216637	8.0011e-06		11262	25483	-0.0204	0.0258	0.4292
rs17596144	T	C	0.13011	0.0234147	2.84378e-08		11262	25483	-0.0197	0.0291	0.4978
rs2352723	C	T	-0.0970303	0.0195896	7.46029e-07		11262	25483	-0.0049	0.0253	0.8461
rs301555	G	A	0.0787528	0.0177236	8.98256e-06		11262	25483	0.0177	0.023	0.4417
rs351596	T	C	-0.252483	0.0556941	5.89493e-06		11262	25483	-0.0107	0.0491	0.8269
rs56051325	G	A	0.0912578	0.0184955	8.23125e-07		11262	25483	-0.0381	0.0271	0.1596
rs664178	G	A	-0.0761231	0.0171091	8.74164e-06		11262	25483	0.0193	0.0221	0.3818
rs72671922	G	A	-0.149503	0.0337499	9.56922e-06		11262	25483	0.0833	0.0806	0.3015
rs74994260	G	C	0.190572	0.0393184	1.27836e-06		11262	25483	0.0524	0.0442	0.2352
rs9578336	G	C	0.0971726	0.0216774	7.48131e-06		11262	25483	-0.0206	0.0315	0.5123
rs964184	C	G	-0.267635	0.0230041	5.21734e-31		11262	25483	0.055	0.0279	0.04887
SNP, single nucleotide polymorphism; EA, effect allele; OA, other allele; SE, standard errors.

## Sheet: Supplementary Table S2
Supplementary Table S2 The results of MR-Egger intercept analysis.
Exposure	Outcome	Egger_intercept	SE	p value
Sterol ester (27:1/18:3) levels	EDTA levels	0.00158749	0.013903	0.910607
Phosphatidylcholine (O-16:0_18:2) levels	EDTA levels	0.0106436	0.0154435	0.501964
Triacylglycerol (52:2) levels	EDTA levels	0.00977439	0.0143675	0.504107
Triacylglycerol (54:5) levels	1-arachidonoyl-gpc (20:4n6) levels	-0.00311096	0.0113891	0.787174
EDTA levels	Longevity(90th)	-0.00495089	0.0234719	0.836214
1-arachidonoyl-gpc (20:4n6) levels	Longevity(90th)	-0.0108295	0.00862896	0.221557
Sterol ester (27:1/18:3) levels	Longevity(90th)	0.00734724	0.0209351	0.731707
Phosphatidylcholine (O-16:0_18:2) levels	Longevity(90th)	-0.00344653	0.0196093	0.862833
Triacylglycerol (52:2) levels	Longevity(90th)	-0.017534	0.017645	0.334298
Triacylglycerol (54:5) levels	Longevity(90th)	-0.00309905	0.0153156	0.841798

## Sheet: Supplementary Table S3
Supplementary Table S3 The results of Cochran's Q analysis.
Exposure	Outcome	Method	Q	Q_df	Q_p val
Sterol ester (27:1/18:3) levels	EDTA levels	MR Egger	15.5458	15	0.412864
Sterol ester (27:1/18:3) levels	EDTA levels	Inverse variance weighted	15.5593	16	0.484119
Phosphatidylcholine (O-16:0_18:2) levels	EDTA levels	MR Egger	14.6422	14	0.403041
Phosphatidylcholine (O-16:0_18:2) levels	EDTA levels	Inverse variance weighted	15.139	15	0.441452
Triacylglycerol (52:2) levels	EDTA levels	MR Egger	26.0858	20	0.162998
Triacylglycerol (52:2) levels	EDTA levels	Inverse variance weighted	26.6894	21	0.181372
Triacylglycerol (54:5) levels	1-arachidonoyl-gpc (20:4n6) levels	MR Egger	24.0757	23	0.399624
Triacylglycerol (54:5) levels	1-arachidonoyl-gpc (20:4n6) levels	Inverse variance weighted	24.1538	24	0.452828
EDTA levels	longevity(90th)	MR Egger	12.896	13	0.455874
EDTA levels	longevity(90th)	Inverse variance weighted	12.9405	14	0.531212
1-arachidonoyl-gpc (20:4n6) levels	longevity(90th)	MR Egger	29.5235	24	0.20105
1-arachidonoyl-gpc (20:4n6) levels	longevity(90th)	Inverse variance weighted	31.461	25	0.174204
Sterol ester (27:1/18:3) levels	longevity(90th)	MR Egger	14.6215	12	0.262791
Sterol ester (27:1/18:3) levels	longevity(90th)	Inverse variance weighted	14.7716	13	0.32183
Phosphatidylcholine (O-16:0_18:2) levels	longevity(90th)	MR Egger	11.0604	15	0.748302
Phosphatidylcholine (O-16:0_18:2) levels	longevity(90th)	Inverse variance weighted	11.0913	16	0.803817
Triacylglycerol (52:2) levels	longevity(90th)	MR Egger	12.5855	17	0.76346
Triacylglycerol (52:2) levels	longevity(90th)	Inverse variance weighted	13.573	18	0.756473
Triacylglycerol (54:5) levels	longevity(90th)	MR Egger	16.8065	19	0.602978
Triacylglycerol (54:5) levels	longevity(90th)	Inverse variance weighted	16.8474	20	0.662859
